# Supplementary material for: Osteogenic-like Phenotypic Reprogramming Is Associated with Reduced Malignant Behaviors in Pancreatic Cancer Cells Involving MAPK–ERK Signaling
Source: Int J Mol Sci. 2026 May 24;27(11):4725. doi: 10.3390/ijms27114725 (PMC13256410; doi:10.3390/ijms27114725)
Supplement: Supplementary file 1 [file ijms-27-04725-s001.zip]

Archive with 6 entries (6 files):
- FigureS1.pdf
- FigureS2.pdf
- FigureS3.pdf
- FigureS4.pdf
- Raw_WB image.pdf
- Raw_wb.pdf
